# Supplementary material for: Fingerprinting Uranium Oxides with Electron Energy Loss Spectroscopy Supported by Theoretical Computations
Source: J Phys Chem A. 2026 Mar 4;130(11):2329–37. doi: 10.1021/acs.jpca.5c07789 (PMC13007028; doi:10.1021/acs.jpca.5c07789)
Supplement: Supplementary file 2 [file jp5c07789_si_002.zip]

Archive with 107 entries (102 files):
- FDMNES_files/
- FDMNES_files/U_N_6_7_edge_inputs/
- FDMNES_files/.DS_Store
- __MACOSX/FDMNES_files/._.DS_Store
- FDMNES_files/structures/
- FDMNES_files/U_N_4_5_edge_inputs/
- FDMNES_files/Manual_Eng.pdf
- __MACOSX/FDMNES_files/._Manual_Eng.pdf
- FDMNES_files/O_K_edge_inputs/
- FDMNES_files/U_N_6_7_edge_inputs/bauo4_O_K_edge_conv.inp
- __MACOSX/FDMNES_files/U_N_6_7_edge_inputs/._bauo4_O_K_edge_conv.inp
- FDMNES_files/U_N_6_7_edge_inputs/uo2_N_6_7_edge_conv.inp
- __MACOSX/FDMNES_files/U_N_6_7_edge_inputs/._uo2_N_6_7_edge_conv.inp
- FDMNES_files/U_N_6_7_edge_inputs/u3o8_N_6_7_edge_conv.inp
- __MACOSX/FDMNES_files/U_N_6_7_edge_inputs/._u3o8_N_6_7_edge_conv.inp
- FDMNES_files/U_N_6_7_edge_inputs/.DS_Store
- __MACOSX/FDMNES_files/U_N_6_7_edge_inputs/._.DS_Store
- FDMNES_files/U_N_6_7_edge_inputs/bauo4_N_6_7_edge .inp
- __MACOSX/FDMNES_files/U_N_6_7_edge_inputs/._bauo4_N_6_7_edge .inp
- FDMNES_files/U_N_6_7_edge_inputs/u3o7_N_6_7_edge_conv.inp
- __MACOSX/FDMNES_files/U_N_6_7_edge_inputs/._u3o7_N_6_7_edge_conv.inp
- FDMNES_files/U_N_6_7_edge_inputs/u4o9_N_6_7_edge.inp
- __MACOSX/FDMNES_files/U_N_6_7_edge_inputs/._u4o9_N_6_7_edge.inp
- FDMNES_files/U_N_6_7_edge_inputs/uo2_N_6_7_edge.inp
- __MACOSX/FDMNES_files/U_N_6_7_edge_inputs/._uo2_N_6_7_edge.inp
- FDMNES_files/U_N_6_7_edge_inputs/u3o8_N_6_7_edge.inp
- __MACOSX/FDMNES_files/U_N_6_7_edge_inputs/._u3o8_N_6_7_edge.inp
- FDMNES_files/U_N_6_7_edge_inputs/u3o7_N_6_7_edge.inp
- __MACOSX/FDMNES_files/U_N_6_7_edge_inputs/._u3o7_N_6_7_edge.inp
- FDMNES_files/U_N_6_7_edge_inputs/fdmfile.txt
- __MACOSX/FDMNES_files/U_N_6_7_edge_inputs/._fdmfile.txt
- FDMNES_files/U_N_6_7_edge_inputs/kuo3_N_6_7_edge.inp
- __MACOSX/FDMNES_files/U_N_6_7_edge_inputs/._kuo3_N_6_7_edge.inp
- FDMNES_files/U_N_6_7_edge_inputs/kuo3_N_6_7_edge_conv.inp
- __MACOSX/FDMNES_files/U_N_6_7_edge_inputs/._kuo3_N_6_7_edge_conv.inp
- FDMNES_files/U_N_6_7_edge_inputs/u4o9_N_6_7_edge_conv.inp
- __MACOSX/FDMNES_files/U_N_6_7_edge_inputs/._u4o9_N_6_7_edge_conv.inp
- FDMNES_files/structures/bauo4.cif
- __MACOSX/FDMNES_files/structures/._bauo4.cif
- FDMNES_files/structures/.DS_Store
- __MACOSX/FDMNES_files/structures/._.DS_Store
- FDMNES_files/structures/u4o9.cif
- __MACOSX/FDMNES_files/structures/._u4o9.cif
- FDMNES_files/structures/uo2.cif
- __MACOSX/FDMNES_files/structures/._uo2.cif
- FDMNES_files/structures/u3o8.cif
- __MACOSX/FDMNES_files/structures/._u3o8.cif
- FDMNES_files/structures/u3o7.cif
- __MACOSX/FDMNES_files/structures/._u3o7.cif
- FDMNES_files/structures/kuo3.cif
- __MACOSX/FDMNES_files/structures/._kuo3.cif
- FDMNES_files/U_N_4_5_edge_inputs/u3o8_N_4_5_edge_conv.inp
- __MACOSX/FDMNES_files/U_N_4_5_edge_inputs/._u3o8_N_4_5_edge_conv.inp
- FDMNES_files/U_N_4_5_edge_inputs/uo2_N_4_5_edge_conv.inp
- __MACOSX/FDMNES_files/U_N_4_5_edge_inputs/._uo2_N_4_5_edge_conv.inp
- FDMNES_files/U_N_4_5_edge_inputs/kuo3_N_4_5_edge.inp
- __MACOSX/FDMNES_files/U_N_4_5_edge_inputs/._kuo3_N_4_5_edge.inp
- FDMNES_files/U_N_4_5_edge_inputs/.DS_Store
- __MACOSX/FDMNES_files/U_N_4_5_edge_inputs/._.DS_Store
- FDMNES_files/U_N_4_5_edge_inputs/u3o7_N_4_5_edge.inp
- __MACOSX/FDMNES_files/U_N_4_5_edge_inputs/._u3o7_N_4_5_edge.inp
- FDMNES_files/U_N_4_5_edge_inputs/u3o8_N_4_5_edge.inp
- __MACOSX/FDMNES_files/U_N_4_5_edge_inputs/._u3o8_N_4_5_edge.inp
- FDMNES_files/U_N_4_5_edge_inputs/uo2_N_4_5_edge.inp
- __MACOSX/FDMNES_files/U_N_4_5_edge_inputs/._uo2_N_4_5_edge.inp
- FDMNES_files/U_N_4_5_edge_inputs/u3o7_N_4_5_edge_conv.inp
- __MACOSX/FDMNES_files/U_N_4_5_edge_inputs/._u3o7_N_4_5_edge_conv.inp
- FDMNES_files/U_N_4_5_edge_inputs/bauo4_N_4_5_edge .inp
- __MACOSX/FDMNES_files/U_N_4_5_edge_inputs/._bauo4_N_4_5_edge .inp
- FDMNES_files/U_N_4_5_edge_inputs/u4o9_N_4_5_edge.inp
- __MACOSX/FDMNES_files/U_N_4_5_edge_inputs/._u4o9_N_4_5_edge.inp
- FDMNES_files/U_N_4_5_edge_inputs/fdmfile.txt
- __MACOSX/FDMNES_files/U_N_4_5_edge_inputs/._fdmfile.txt
- FDMNES_files/U_N_4_5_edge_inputs/bauo4_N_4_5_edge_conv.inp
- __MACOSX/FDMNES_files/U_N_4_5_edge_inputs/._bauo4_N_4_5_edge_conv.inp
- FDMNES_files/U_N_4_5_edge_inputs/u4o9_N_4_5_edge_conv.inp
- __MACOSX/FDMNES_files/U_N_4_5_edge_inputs/._u4o9_N_4_5_edge_conv.inp
- FDMNES_files/U_N_4_5_edge_inputs/kuo3_N_4_5_edge_conv.inp
- __MACOSX/FDMNES_files/U_N_4_5_edge_inputs/._kuo3_N_4_5_edge_conv.inp
- FDMNES_files/O_K_edge_inputs/bauo4_O_K_edge_conv.inp
- __MACOSX/FDMNES_files/O_K_edge_inputs/._bauo4_O_K_edge_conv.inp
- FDMNES_files/O_K_edge_inputs/u3o7_O_K_edge.inp
- __MACOSX/FDMNES_files/O_K_edge_inputs/._u3o7_O_K_edge.inp
- FDMNES_files/O_K_edge_inputs/.DS_Store
- __MACOSX/FDMNES_files/O_K_edge_inputs/._.DS_Store
- FDMNES_files/O_K_edge_inputs/uo2_O_K_edge_conv.inp
- __MACOSX/FDMNES_files/O_K_edge_inputs/._uo2_O_K_edge_conv.inp
- FDMNES_files/O_K_edge_inputs/kuo3_O_K_edge_conv.inp
- __MACOSX/FDMNES_files/O_K_edge_inputs/._kuo3_O_K_edge_conv.inp
- FDMNES_files/O_K_edge_inputs/u3o8_O_K_edge_conv.inp
- __MACOSX/FDMNES_files/O_K_edge_inputs/._u3o8_O_K_edge_conv.inp
- FDMNES_files/O_K_edge_inputs/u4o9_O_K_edge_conv.inp
- __MACOSX/FDMNES_files/O_K_edge_inputs/._u4o9_O_K_edge_conv.inp
- FDMNES_files/O_K_edge_inputs/kuo3_O_K_edge.inp
- __MACOSX/FDMNES_files/O_K_edge_inputs/._kuo3_O_K_edge.inp
- FDMNES_files/O_K_edge_inputs/u3o8_O_K_edge.inp
- __MACOSX/FDMNES_files/O_K_edge_inputs/._u3o8_O_K_edge.inp
- FDMNES_files/O_K_edge_inputs/uo2_O_K_edge.inp
- __MACOSX/FDMNES_files/O_K_edge_inputs/._uo2_O_K_edge.inp
- FDMNES_files/O_K_edge_inputs/u4o9_O_K_edge.inp
- __MACOSX/FDMNES_files/O_K_edge_inputs/._u4o9_O_K_edge.inp
- FDMNES_files/O_K_edge_inputs/fdmfile.txt
- __MACOSX/FDMNES_files/O_K_edge_inputs/._fdmfile.txt
- FDMNES_files/O_K_edge_inputs/u3o7_O_K_edge_conv.inp
- __MACOSX/FDMNES_files/O_K_edge_inputs/._u3o7_O_K_edge_conv.inp
- FDMNES_files/O_K_edge_inputs/bauo4_O_K_edge.inp
- __MACOSX/FDMNES_files/O_K_edge_inputs/._bauo4_O_K_edge.inp
