# Supplementary material for: Fingerprinting Uranium Oxides with Electron Energy Loss Spectroscopy Supported by Theoretical Computations
Source: J Phys Chem A. 2026 Mar 4;130(11):2329–37. doi: 10.1021/acs.jpca.5c07789 (PMC13007028; doi:10.1021/acs.jpca.5c07789)
Supplement: Supplementary file 2 [file jp5c07789_si_002.zip › FDMNES_files/U_N_6_7_edge_inputs/u3o7_N_6_7_edge_conv.inp]

Calculation
  u3o7_N_6_7_edge_out.txt

Conv_out        ! To give the file name of the convoluted spectra
  u3o7_N_6_7_edge_out_conv.txt

Gaussian        ! Gaussian convolution may be applied after Lorentzian broadening to account for expt resolution
1.

Ecent          
25.             ! Default: 30.

Elarg 
30.             ! Default: 30.

Gamma_max     
15.             ! Default: 15.

Gamma_hole
0.3             ! Core level width (Γ Hole) in eV
