# Supplementary material for: Fingerprinting Uranium Oxides with Electron Energy Loss Spectroscopy Supported by Theoretical Computations
Source: J Phys Chem A. 2026 Mar 4;130(11):2329–37. doi: 10.1021/acs.jpca.5c07789 (PMC13007028; doi:10.1021/acs.jpca.5c07789)
Supplement: Supplementary file 2 [file jp5c07789_si_002.zip › FDMNES_files/U_N_6_7_edge_inputs/kuo3_N_6_7_edge.inp]

Comment
  XANES U N6,7-edge KUO3 TDDFT

Filout
  kuo3_N_6_7_edge_out

Edge         ! Keyword preceding the threshold type
N67          ! Threshold (K, L1, L2, L3, M1, ... )

Excited      ! At the other edges, the absorbing atom is not excited

Quadrupole   ! Quadrupolar transitions calculation

Green        ! Use Multiple Scattering method (muffin-tin potential)

Density      ! Density of state; to get the partial projection of the density of states and their integral for the harmonics on the absorbing atom

Circular     ! To get the intensities (only for diffraction) corresponding to incoming
polarization right and left                                   

Spinorbit    ! Include spin-orbit coupling                               

Relativism   ! Relativistic calculation                                                                         

TDDFT        ! first mono-electronic (LSDA) calculation is performed, followed by the TDDFT cycle. Then a correction is performed making a mixing between the edges. Calculations use a local Kernel with its Coulomb and exchange-correlation parts.

SCF          ! Self-consistent calculation

SCF_smooth   ! Convergence difficult to achieve
 
R_self       ! Agregate radii for SCF                                    
7.00         ! Value of the radius for the SCF and/or Fermi energy evaluation
 
Delta_E_conv ! Convergence criteria for SCF Delta = Natom x Delta_E_conv                                   
0.1
                                   
Range        ! Energy range of calculation (eV)                   
-10 0.1 90   ! Emin, step, Emax                                           

Radius       ! Mandatory keyword preceding the radius of the cluster                                 
7.00         ! Value in Angstrom of the cluster radius                                         

Rpotmax         
 15.00       ! Radius of the cluster for superposition in Å

Full_atom    ! Keeping the potential identical only for the atoms equivalent by symmetry of the punctual group

Spgroup
Pm-3m        ! Space group                                  

Z_absorber   ! Absorbing atom number of the target in the 'Crystal' list
92                                                

Crystal      ! Crystal structure: periodic material                                       
4.29300  4.29300  4.29300  90.0  90.0  90.0  ! Mesh parameters: a, b, c (Å), α, β, γ (degrees)               
19 0.50000    0.50000    0.50000             ! Atomic number, position
92 0.00000    0.00000    0.00000   
 8 0.50000    0.00000    0.00000

End
