# Supplementary material for: Fingerprinting Uranium Oxides with Electron Energy Loss Spectroscopy Supported by Theoretical Computations
Source: J Phys Chem A. 2026 Mar 4;130(11):2329–37. doi: 10.1021/acs.jpca.5c07789 (PMC13007028; doi:10.1021/acs.jpca.5c07789)
Supplement: Supplementary file 2 [file jp5c07789_si_002.zip › FDMNES_files/structures/bauo4.cif]

data_8271
_audit_creation_method	'Created with CONVERT.DLL (www.crystalimpact.com)'
_audit_creation_date	2017-03-01
_audit_update_record	2017-03-01
_database_code_ICSD	8271
loop_
_publ_author_name
'Reis,,'
'A.H.jr.,'
'Hoekstra,,'
'H.R.,'
'Gebert,,'
'E.,'
'Peterson,,'
'S.W.,'

_publ_section_title
;
Ba1 O4 U1
;
_chemical_formula_sum	'U Ba O4'
_chemical_formula_structural	'Ba U O4'
_chemical_name_systematic
;
Barium uranate
;
_chemical_formula_weight	439.353
_refine_ls_R_factor_all	0.060
_cell_length_a	 5.744(3)
_cell_length_b	 8.136(4)
_cell_length_c	 8.237(3)
_cell_angle_alpha	90.000
_cell_angle_beta	90.000
_cell_angle_gamma	90.000
_cell_volume	384.9(3)
_cell_formula_units_Z	4
_symmetry_int_tables_number	57
_symmetry_space_group_name_H-M	'P b c m'
_symmetry_space_group_name_Hall	'-P_2c_2b'

loop_
_symmetry_equiv_pos_site_id
_symmetry_equiv_pos_as_xyz
1 x,y,z
2 -x,-y,1/2+z
3 x,1/2-y,-z
4 -x,1/2+y,1/2-z
5 -x,-y,-z
6 x,y,1/2-z
7 -x,1/2+y,z
8 x,1/2-y,1/2+z

loop_
_atom_type_symbol
_atom_type_oxidation_number
_atom_type_radius_bond
U	?	?
Ba	?	?
O	?	?


loop_
_atom_site_label
_atom_site_type_symbol
_atom_site_fract_x
_atom_site_fract_y
_atom_site_fract_z
_atom_site_occupancy
_atom_site_symmetry_multiplicity
_atom_site_Wyckoff_symbol
_atom_site_attached_hydrogens
_atom_site_calc_flag
_atom_site_thermal_displace_type
_atom_site_u_iso_or_equiv
U1 U  0.0000  0.0000  0.0000  1.000 4 a ? d Uani ?
Ba1 Ba  0.4765(2)  0.1982(2)  0.2500  1.000 4 d ? d Uani ?
O1 O  0.2924(22) -0.0742(14)  0.0678(15)  1.000 8 e ? d Uani ?
O2 O  0.1559(28)  0.2500  0.0000  1.000 4 c ? d Uani ?
O3 O -0.1277(31)  0.0254(21)  0.2500  1.000 4 d ? d Uani ?


loop_
_atom_site_aniso_label
_atom_site_aniso_U_11
_atom_site_aniso_U_22
_atom_site_aniso_U_33
_atom_site_aniso_U_12
_atom_site_aniso_U_13
_atom_site_aniso_U_23
U1  0.0033(2)  0.0016(1)  0.0004(1) -0.0001(2) -0.0001(1)  0.0000(1)
Ba1  0.0052(3)  0.0028(2)  0.0016(2) -0.0010(2)  0.00000  0.00000
O1  0.0110(36)  0.0010(16)  0.0022(16) -0.0001(20) -0.0021(21) -0.0002(13)
O2  0.0047(40)  0.0026(23)  0.0044(26)  0.00000  0.00000 -0.0013(19)
O3  0.0065(48)  0.0042(28)  0.0008(22)  0.0007(28)  0.00000  0.00000
