# Supplementary material for: Fingerprinting Uranium Oxides with Electron Energy Loss Spectroscopy Supported by Theoretical Computations
Source: J Phys Chem A. 2026 Mar 4;130(11):2329–37. doi: 10.1021/acs.jpca.5c07789 (PMC13007028; doi:10.1021/acs.jpca.5c07789)
Supplement: Supplementary file 2 [file jp5c07789_si_002.zip › FDMNES_files/structures/u4o9.cif]

###############################################################################
# Cooper, R.I.Willis, B.T.M. (2004)
# Acta Crystallographica A (39,1983-) 60, 322-325
# Refinement of the structure of beta-(U4 O9)
# 
# CIF by ICSD-for-WWW,  Copyright 2003 FIZ-Karlsruhe & A.W.Hewat (hewat@ill.fr)
# NOT TO BE PUBLISHED IN ANY FORM. See http://icsd.ill.fr/icsd/conditions.html
###############################################################################

data_98782-ICSD
_database_code_ICSD                98782
_audit_creation_date               2005-04-01
_chemical_name_systematic
'Uranium oxide (4/8.94) - beta'
_chemical_formula_structural       
'U4 O8.938'
_chemical_formula_sum              
'O8.938 U4'
_publ_section_title                
'O8.938 U4'
loop_
_citation_id
_citation_journal_abbrev
_citation_year
_citation_journal_volume
_citation_page_first
_citation_page_last
_citation_journal_id_ASTM
primary 'Acta Crystallographica A (39,1983-)' 2004 60 322 325 ACACEQ
loop_
_publ_author_name
Cooper, R.I.Willis, B.T.M.
_cell_length_a                     21.805(5)
_cell_length_b                     21.805(5)
_cell_length_c                     21.805(5)
_cell_angle_alpha                  90
_cell_angle_beta                   90
_cell_angle_gamma                  90
_cell_volume                       10367.3604
_cell_formula_units_Z              64
_symmetry_space_group_name_H-M     'I -4 3 d'
_symmetry_Int_Tables_number        220
_refine_ls_R_factor_all            0.0802
loop_
_symmetry_equiv_pos_site_id
_symmetry_equiv_pos_as_xyz
   1   '-y+1/4, -x+3/4, z+3/4'
   2   'y+3/4, -x+1/4, -z+3/4'
   3   '-y+3/4, x+3/4, -z+1/4'
   4   'y+1/4, x+1/4, z+1/4'
   5   'z+1/2, -x+1/2, -y'
   6   '-z+1/2, -x, y+1/2'
   7   '-z, x+1/2, -y+1/2'
   8   'z, x, y'
   9   'z+3/4, -y+1/4, -x+3/4'
  10   '-z+3/4, y+3/4, -x+1/4'
  11   '-z+1/4, -y+3/4, x+3/4'
  12   'z+1/4, y+1/4, x+1/4'
  13   '-y, z+1/2, -x+1/2'
  14   'y+1/2, -z+1/2, -x'
  15   '-y+1/2, -z, x+1/2'
  16   'y, z, x'
  17   '-x+3/4, z+3/4, -y+1/4'
  18   '-x+1/4, -z+3/4, y+3/4'
  19   'x+3/4, -z+1/4, -y+3/4'
  20   'x+1/4, z+1/4, y+1/4'
  21   '-x+1/2, -y, z+1/2'
  22   '-x, y+1/2, -z+1/2'
  23   'x+1/2, -y+1/2, -z'
  24   'x, y, z'
  25   '-y+3/4, -x+1/4, z+1/4'
  26   'y+1/4, -x+3/4, -z+1/4'
  27   '-y+1/4, x+1/4, -z+3/4'
  28   'y+3/4, x+3/4, z+3/4'
  29   'z, -x, -y+1/2'
  30   '-z, -x+1/2, y'
  31   '-z+1/2, x, -y'
  32   'z+1/2, x+1/2, y+1/2'
  33   'z+1/4, -y+3/4, -x+1/4'
  34   '-z+1/4, y+1/4, -x+3/4'
  35   '-z+3/4, -y+1/4, x+1/4'
  36   'z+3/4, y+3/4, x+3/4'
  37   '-y+1/2, z, -x'
  38   'y, -z, -x+1/2'
  39   '-y, -z+1/2, x'
  40   'y+1/2, z+1/2, x+1/2'
  41   '-x+1/4, z+1/4, -y+3/4'
  42   '-x+3/4, -z+1/4, y+1/4'
  43   'x+1/4, -z+3/4, -y+1/4'
  44   'x+3/4, z+3/4, y+3/4'
  45   '-x, -y+1/2, z'
  46   '-x+1/2, y, -z'
  47   'x, -y, -z+1/2'
  48   'x+1/2, y+1/2, z+1/2'
loop_
_atom_type_symbol
_atom_type_oxidation_number
U4+69     4.469
O2-     -2.
 loop_
_atom_site_label
_atom_site_type_symbol
_atom_site_symmetry_multiplicity
_atom_site_Wyckoff_symbol
_atom_site_fract_x
_atom_site_fract_y
_atom_site_fract_z
_atom_site_B_iso_or_equiv
_atom_site_occupancy
U1 U4+69 16 c 0. 0. 0. 0.0 1.
U2 U4+69 24 d 0.2532(3) 0. 0.250 0.0 1.
U3 U4+69 48 e 0.125 0.1218(3) 0.250 0.0 1.
U4 U4+69 24 d 0.0030(3) 0. 0.250 0.0 1.
U5 U4+69 48 e 0.875 0. 0.1220(3) 0.0 1.
U6 U4+69 48 e -0.0054(4) 0.1196(4) 0.3696(4) 0.0 1.
U7 U4+69 48 e -0.0016(4) 0.1234(4) 0.1266(4) 0.0 1.
O1 O2- 48 e 0.9698(2) 0.0948(2) 0.2579(3) 0.0 1.
O2 O2- 48 e 0.9698(2) 0.0079(3) 0.3448(2) 0.0 1.
O3 O2- 48 e 0.8829(3) 0.0948(2) 0.3448(2) 0.0 1.
O4 O2- 16 c 0.0625 0.0625 0.0625 0.0 1.
O5 O2- 16 c 0.1875 0.1875 0.1875 0.0 1.
O6 O2- 48 e 0.0585(4) 0.1835(4) 0.1915(4) 0.0 1.
O7 O2- 48 e 0.0698(2) 0.0639(4) 0.1861(4) 0.0 1.
O8 O2- 48 e 0.9389(4) 0.0639(4) 0.0552(2) 0.0 1.
O9 O2- 48 e 0.9362(4) 0.0612(4) 0.4448(2) 0.0 1.
O10 O2- 48 e 0.9389(4) 0.1948(2) 0.1861(4) 0.0 1.
O11 O2- 48 e 0.9362(4) 0.1948(2) 0.3112(4) 0.0 1.
O12 O2- 48 e 0.0698(2) 0.0612(4) 0.3112(4) 0.0 1.
O13 O2- 48 e 0.9358(5) 0.1858(5) 0.4392(5) 0.0 1.
O14 O2- 48 e 0.891(1) 0.016(1) 0.266(1) 0.0 0.25
loop_
_atom_site_aniso_label
_atom_site_aniso_type_symbol
_atom_site_aniso_U_11
_atom_site_aniso_U_22
_atom_site_aniso_U_33
_atom_site_aniso_U_12
_atom_site_aniso_U_13
_atom_site_aniso_U_23
U1 U4+69 0.0054(3) 0.0054(3) 0.0054(3) 0 0 0
U2 U4+69 0.0054(3) 0.0054(3) 0.0054(3) 0 0 0
U3 U4+69 0.0054(3) 0.0054(3) 0.0054(3) 0 0 0
U4 U4+69 0.0054(3) 0.0054(3) 0.0054(3) 0 0 0
U5 U4+69 0.0054(3) 0.0054(3) 0.0054(3) 0 0 0
U6 U4+69 0.0054(3) 0.0054(3) 0.0054(3) 0 0 0
U7 U4+69 0.0054(3) 0.0054(3) 0.0054(3) 0 0 0
O1 O2- 0.0110(4) 0.0110(4) 0.0110(4) 0 0 0
O2 O2- 0.0110(4) 0.0110(4) 0.0110(4) 0 0 0
O3 O2- 0.0110(4) 0.0110(4) 0.0110(4) 0 0 0
O4 O2- 0.0110(4) 0.0110(4) 0.0110(4) 0 0 0
O5 O2- 0.0110(4) 0.0110(4) 0.0110(4) 0 0 0
O6 O2- 0.0110(4) 0.0110(4) 0.0110(4) 0 0 0
O7 O2- 0.0110(4) 0.0110(4) 0.0110(4) 0 0 0
O8 O2- 0.0110(4) 0.0110(4) 0.0110(4) 0 0 0
O9 O2- 0.0110(4) 0.0110(4) 0.0110(4) 0 0 0
O10 O2- 0.0110(4) 0.0110(4) 0.0110(4) 0 0 0
O11 O2- 0.0110(4) 0.0110(4) 0.0110(4) 0 0 0
O12 O2- 0.0110(4) 0.0110(4) 0.0110(4) 0 0 0
O13 O2- 0.0110(4) 0.0110(4) 0.0110(4) 0 0 0
O14 O2- 0.0110(4) 0.0110(4) 0.0110(4) 0 0 0
#End of data_98782-ICSD
