# Supplementary material for: Fingerprinting Uranium Oxides with Electron Energy Loss Spectroscopy Supported by Theoretical Computations
Source: J Phys Chem A. 2026 Mar 4;130(11):2329–37. doi: 10.1021/acs.jpca.5c07789 (PMC13007028; doi:10.1021/acs.jpca.5c07789)
Supplement: Supplementary file 2 [file jp5c07789_si_002.zip › FDMNES_files/structures/uo2.cif]

data_UO2
_audit_creation_method	'Created with CONVERT.DLL (www.crystalimpact.com)'
_audit_creation_date	2017-02-10
_audit_update_record	2017-02-10
_chemical_formula_sum	'U4 O8'
_chemical_formula_weight	1080.111
_cell_length_a	 5.4713
_cell_length_b	 5.4713
_cell_length_c	 5.4713
_cell_angle_alpha	90.00()
_cell_angle_beta	90.00()
_cell_angle_gamma	90.00()
_cell_volume	163.8(0)
_symmetry_int_tables_number	225
_symmetry_space_group_name_H-M	'F m -3 m'
_symmetry_space_group_name_Hall	'-F_4_2_3'

loop_
_symmetry_equiv_pos_site_id
_symmetry_equiv_pos_as_xyz
1 x,y,z
2 -y,x,z
3 -x,-y,z
4 y,-x,z
5 x,-z,y
6 x,-y,-z
7 x,z,-y
8 z,y,-x
9 -x,y,-z
10 -z,y,x
11 z,x,y
12 y,z,x
13 -y,-z,x
14 z,-x,-y
15 -y,z,-x
16 -z,-x,y
17 -z,x,-y
18 y,-z,-x
19 y,x,-z
20 -y,-x,-z
21 -x,z,y
22 -x,-z,-y
23 z,-y,x
24 -z,-y,-x
25 -x,-y,-z
26 y,-x,-z
27 x,y,-z
28 -y,x,-z
29 -x,z,-y
30 -x,y,z
31 -x,-z,y
32 -z,-y,x
33 x,-y,z
34 z,-y,-x
35 -z,-x,-y
36 -y,-z,-x
37 y,z,-x
38 -z,x,y
39 y,-z,x
40 z,x,-y
41 z,-x,y
42 -y,z,x
43 -y,-x,z
44 y,x,z
45 x,-z,-y
46 x,z,y
47 -z,y,-x
48 z,y,x
49 x,1/2+y,1/2+z
50 -y,1/2+x,1/2+z
51 -x,1/2-y,1/2+z
52 y,1/2-x,1/2+z
53 x,1/2-z,1/2+y
54 x,1/2-y,1/2-z
55 x,1/2+z,1/2-y
56 z,1/2+y,1/2-x
57 -x,1/2+y,1/2-z
58 -z,1/2+y,1/2+x
59 z,1/2+x,1/2+y
60 y,1/2+z,1/2+x
61 -y,1/2-z,1/2+x
62 z,1/2-x,1/2-y
63 -y,1/2+z,1/2-x
64 -z,1/2-x,1/2+y
65 -z,1/2+x,1/2-y
66 y,1/2-z,1/2-x
67 y,1/2+x,1/2-z
68 -y,1/2-x,1/2-z
69 -x,1/2+z,1/2+y
70 -x,1/2-z,1/2-y
71 z,1/2-y,1/2+x
72 -z,1/2-y,1/2-x
73 -x,1/2-y,1/2-z
74 y,1/2-x,1/2-z
75 x,1/2+y,1/2-z
76 -y,1/2+x,1/2-z
77 -x,1/2+z,1/2-y
78 -x,1/2+y,1/2+z
79 -x,1/2-z,1/2+y
80 -z,1/2-y,1/2+x
81 x,1/2-y,1/2+z
82 z,1/2-y,1/2-x
83 -z,1/2-x,1/2-y
84 -y,1/2-z,1/2-x
85 y,1/2+z,1/2-x
86 -z,1/2+x,1/2+y
87 y,1/2-z,1/2+x
88 z,1/2+x,1/2-y
89 z,1/2-x,1/2+y
90 -y,1/2+z,1/2+x
91 -y,1/2-x,1/2+z
92 y,1/2+x,1/2+z
93 x,1/2-z,1/2-y
94 x,1/2+z,1/2+y
95 -z,1/2+y,1/2-x
96 z,1/2+y,1/2+x
97 1/2+x,y,1/2+z
98 1/2-y,x,1/2+z
99 1/2-x,-y,1/2+z
100 1/2+y,-x,1/2+z
101 1/2+x,-z,1/2+y
102 1/2+x,-y,1/2-z
103 1/2+x,z,1/2-y
104 1/2+z,y,1/2-x
105 1/2-x,y,1/2-z
106 1/2-z,y,1/2+x
107 1/2+z,x,1/2+y
108 1/2+y,z,1/2+x
109 1/2-y,-z,1/2+x
110 1/2+z,-x,1/2-y
111 1/2-y,z,1/2-x
112 1/2-z,-x,1/2+y
113 1/2-z,x,1/2-y
114 1/2+y,-z,1/2-x
115 1/2+y,x,1/2-z
116 1/2-y,-x,1/2-z
117 1/2-x,z,1/2+y
118 1/2-x,-z,1/2-y
119 1/2+z,-y,1/2+x
120 1/2-z,-y,1/2-x
121 1/2-x,-y,1/2-z
122 1/2+y,-x,1/2-z
123 1/2+x,y,1/2-z
124 1/2-y,x,1/2-z
125 1/2-x,z,1/2-y
126 1/2-x,y,1/2+z
127 1/2-x,-z,1/2+y
128 1/2-z,-y,1/2+x
129 1/2+x,-y,1/2+z
130 1/2+z,-y,1/2-x
131 1/2-z,-x,1/2-y
132 1/2-y,-z,1/2-x
133 1/2+y,z,1/2-x
134 1/2-z,x,1/2+y
135 1/2+y,-z,1/2+x
136 1/2+z,x,1/2-y
137 1/2+z,-x,1/2+y
138 1/2-y,z,1/2+x
139 1/2-y,-x,1/2+z
140 1/2+y,x,1/2+z
141 1/2+x,-z,1/2-y
142 1/2+x,z,1/2+y
143 1/2-z,y,1/2-x
144 1/2+z,y,1/2+x
145 1/2+x,1/2+y,z
146 1/2-y,1/2+x,z
147 1/2-x,1/2-y,z
148 1/2+y,1/2-x,z
149 1/2+x,1/2-z,y
150 1/2+x,1/2-y,-z
151 1/2+x,1/2+z,-y
152 1/2+z,1/2+y,-x
153 1/2-x,1/2+y,-z
154 1/2-z,1/2+y,x
155 1/2+z,1/2+x,y
156 1/2+y,1/2+z,x
157 1/2-y,1/2-z,x
158 1/2+z,1/2-x,-y
159 1/2-y,1/2+z,-x
160 1/2-z,1/2-x,y
161 1/2-z,1/2+x,-y
162 1/2+y,1/2-z,-x
163 1/2+y,1/2+x,-z
164 1/2-y,1/2-x,-z
165 1/2-x,1/2+z,y
166 1/2-x,1/2-z,-y
167 1/2+z,1/2-y,x
168 1/2-z,1/2-y,-x
169 1/2-x,1/2-y,-z
170 1/2+y,1/2-x,-z
171 1/2+x,1/2+y,-z
172 1/2-y,1/2+x,-z
173 1/2-x,1/2+z,-y
174 1/2-x,1/2+y,z
175 1/2-x,1/2-z,y
176 1/2-z,1/2-y,x
177 1/2+x,1/2-y,z
178 1/2+z,1/2-y,-x
179 1/2-z,1/2-x,-y
180 1/2-y,1/2-z,-x
181 1/2+y,1/2+z,-x
182 1/2-z,1/2+x,y
183 1/2+y,1/2-z,x
184 1/2+z,1/2+x,-y
185 1/2+z,1/2-x,y
186 1/2-y,1/2+z,x
187 1/2-y,1/2-x,z
188 1/2+y,1/2+x,z
189 1/2+x,1/2-z,-y
190 1/2+x,1/2+z,y
191 1/2-z,1/2+y,-x
192 1/2+z,1/2+y,x

loop_
_atom_type_symbol
_atom_type_oxidation_number
_atom_type_radius_bond
U	?	?
O	?	?


loop_
_atom_site_label
_atom_site_type_symbol
_atom_site_fract_x
_atom_site_fract_y
_atom_site_fract_z
_atom_site_occupancy
_atom_site_symmetry_multiplicity
_atom_site_Wyckoff_symbol
_atom_site_attached_hydrogens
_atom_site_calc_flag
_atom_site_thermal_displace_type
_atom_site_u_iso_or_equiv
U1 U  0.0000  0.0000  0.0000  1.000 4 a ? d ? ?
O1 O  0.2500  0.2500  0.2500  1.000 8 c ? d ? ?
