# Supplementary material for: Fingerprinting Uranium Oxides with Electron Energy Loss Spectroscopy Supported by Theoretical Computations
Source: J Phys Chem A. 2026 Mar 4;130(11):2329–37. doi: 10.1021/acs.jpca.5c07789 (PMC13007028; doi:10.1021/acs.jpca.5c07789)
Supplement: Supplementary file 2 [file jp5c07789_si_002.zip › FDMNES_files/structures/u3o8.cif]

###############################################################################
# Loopstra, B.O. (1977)
# Journal of Inorganic and Nuclear Chemistry 39, 1713-1714
# On the crystal structure of alpha-U3 O8
# 
# CIF by ICSD-for-WWW,  Copyright 2003 FIZ-Karlsruhe & A.W.Hewat (hewat@ill.fr)
# NOT TO BE PUBLISHED IN ANY FORM. See http://icsd.ill.fr/icsd/conditions.html
###############################################################################

data_28137-ICSD
_database_code_ICSD                28137
_audit_creation_date               1980-01-01
_chemical_name_systematic
'Triuranium octaoxide - alpha'
_chemical_formula_structural       
'U3 O8'
_chemical_formula_sum              
'O8 U3'
_publ_section_title                
'O8 U3'
loop_
_citation_id
_citation_journal_abbrev
_citation_year
_citation_journal_volume
_citation_page_first
_citation_page_last
_citation_journal_id_ASTM
primary 'Journal of Inorganic and Nuclear Chemist' 1977 39 1713 1714 JINCAO
loop_
_publ_author_name
Loopstra, B.O.
_cell_length_a                     6.716
_cell_length_b                     11.96
_cell_length_c                     4.147
_cell_angle_alpha                  90.
_cell_angle_beta                   90.
_cell_angle_gamma                  90.
_cell_volume                       333.101
_cell_formula_units_Z              2
_symmetry_space_group_name_H-M     'C 2 m m'
_symmetry_Int_Tables_number        38
_refine_ls_R_factor_all            0.1027
loop_
_symmetry_equiv_pos_site_id
_symmetry_equiv_pos_as_xyz
   1   'x, -y, z'
   2   'x, y, -z'
   3   'x, -y, -z'
   4   'x, y, z'
   5   'x+1/2, -y+1/2, z'
   6   'x+1/2, y+1/2, -z'
   7   'x+1/2, -y+1/2, -z'
   8   'x+1/2, y+1/2, z'
loop_
_atom_type_symbol
_atom_type_oxidation_number
U6+     6.
U5+     5.
O2-     -2.
 loop_
_atom_site_label
_atom_site_type_symbol
_atom_site_symmetry_multiplicity
_atom_site_Wyckoff_symbol
_atom_site_fract_x
_atom_site_fract_y
_atom_site_fract_z
_atom_site_B_iso_or_equiv
_atom_site_occupancy
U1 U6+ 2 a 0.9608 0 0 0.0 1.
U2 U5+ 4 d 0 0.3238 0 0.0 1.
O1 O2- 2 a 0.582 0 0 0.0 1.
O2 O2- 2 b 0.95 0 0.5 0.0 1.
O3 O2- 4 d 0.194 0.1239 0 0.0 1.
O4 O2- 4 d 0.317 0.3294 0 0.0 1.
O5 O2- 4 e 0.996 0.3218 0.5 0.0 1.
loop_
_atom_site_aniso_label
_atom_site_aniso_type_symbol
_atom_site_aniso_U_11
_atom_site_aniso_U_22
_atom_site_aniso_U_33
_atom_site_aniso_U_12
_atom_site_aniso_U_13
_atom_site_aniso_U_23
U1 U6+ 0. 0. 0. 0 0 0
U2 U5+ 0. 0. 0. 0 0 0
O1 O2- 0. 0. 0. 0 0 0
O2 O2- 0. 0. 0. 0 0 0
O3 O2- 0. 0. 0. 0 0 0
O4 O2- 0. 0. 0. 0 0 0
O5 O2- 0. 0. 0. 0 0 0
#End of data_28137-ICSD
