# Supplementary material for: Fingerprinting Uranium Oxides with Electron Energy Loss Spectroscopy Supported by Theoretical Computations
Source: J Phys Chem A. 2026 Mar 4;130(11):2329–37. doi: 10.1021/acs.jpca.5c07789 (PMC13007028; doi:10.1021/acs.jpca.5c07789)
Supplement: Supplementary file 2 [file jp5c07789_si_002.zip › FDMNES_files/structures/u3o7.cif]

data_NA
_publ_author_name	'Gregory, Leinders, Gianguido Baldinozzi, Clemens Ritter, Rolando Saniz Balderrama, Ine Arts, Dirk Lamoen, Marc Verwerft'
_publ_section_title
;
Charge localization and magnetic correlations in the ground state structure of U3O7
;
_chemical_formula_sum	'O2.333 U1'
_chemical_formula_structural	'U60O140'
_chemical_formula_analytical	'U3O7'
_chemical_name_systematic
;
Triuranium Heptaoxide
;
_chemical_formula_weight	275.400
_chemical_formula_weight_meas	275.400
_refine_ls_R_factor_all	0.029
_cell_length_a	12.0018(3)
_cell_length_b	12.0018(3)
_cell_length_c	16.6239(7)
_cell_angle_alpha	90.000
_cell_angle_beta	90.000
_cell_angle_gamma	90.000
_cell_volume	2394.6(2)
_cell_formula_units_Z	60
_symmetry_int_tables_number	86
_symmetry_space_group_name_H-M	'P 42/n'
_symmetry_space_group_name_Hall	'-P_4bc'

loop_
_symmetry_equiv_pos_site_id
_symmetry_equiv_pos_as_xyz
1 x,y,z
2 -y,1/2+x,1/2+z
3 1/2-x,1/2-y,z
4 1/2+y,-x,1/2+z
5 -x,-y,-z
6 y,1/2-x,1/2-z
7 1/2+x,1/2+y,-z
8 1/2-y,x,1/2-z

loop_
_atom_type_symbol
_atom_type_oxidation_number
_atom_type_radius_bond
U+4	4.000	?
U+5	5.000	?
U+6	6.000	?
O-2	-2.000	?


loop_
_atom_site_label
_atom_site_type_symbol
_atom_site_fract_x
_atom_site_fract_y
_atom_site_fract_z
_atom_site_occupancy
_atom_site_symmetry_multiplicity
_atom_site_Wyckoff_symbol
_atom_site_thermal_displace_type
_atom_site_u_iso_or_equiv
U1 U+6  0.5000  0.0000  0.0000  1.000 4 d Uiso  0.0040(6)
U2 U+4  0.5085(13)  0.0137(15)  0.3268(7)  1.000 8 g Uiso  0.0040(6)
U3 U+5  0.1029(14)  0.1982(14)  0.0029(9)  1.000 8 g Uiso  0.0040(6)
U4 U+5  0.0981(15)  0.1948(15)  0.3337(9)  1.000 8 g Uiso  0.0040(6)
U5 U+5  0.3107(14)  0.5943(16) -0.0013(9)  1.000 8 g Uiso  0.0040(6)
U6 U+4  0.3029(13)  0.6024(16)  0.3286(10)  1.000 8 g Uiso  0.0040(6)
U7 U+5  0.5982(15)  0.7009(16)  0.3424(8)  1.000 8 g Uiso  0.0040(6)
U8 U+4  0.7135(13)  0.3915(16)  0.3357(11)  1.000 8 g Uiso  0.0040(6)
O1 O-2  0.2500  0.2500  0.1204(18)  1.000 4 f Uiso  0.0085(9)
O2 O-2  0.2500  0.2500  0.2500  1.000 2 a Uiso  0.0085(9)
O3 O-2  0.7500  0.7500  0.0702(18)  1.000 4 f Uiso  0.0085(9)
O4 O-2  0.7500  0.7500  0.2500  1.000 2 b Uiso  0.0085(9)
O5 O-2  0.2500  0.7500  0.066(2)  1.000 4 e Uiso  0.0085(9)
O6 O-2  0.2500  0.7500  0.257(2)  1.000 4 e Uiso  0.0085(9)
O7 O-2  0.2500  0.7500  0.419(2)  1.000 4 e Uiso  0.0085(9)
O8 O-2 -0.0631(19)  0.1322(18)  0.2642(13)  1.000 8 g Uiso  0.0085(9)
O9 O-2 -0.0748(18)  0.1186(18)  0.4427(13)  1.000 8 g Uiso  0.0085(9)
O10 O-2  0.053(3)  0.368(2)  0.0784(13)  1.000 8 g Uiso  0.0085(9)
O11 O-2  0.040(2)  0.336(2)  0.2407(14)  1.000 8 g Uiso  0.0085(9)
O12 O-2 -0.057(2)  0.654(2)  0.0922(12)  1.000 8 g Uiso  0.0085(9)
O13 O-2 -0.062(2)  0.651(2)  0.2396(15)  1.000 8 g Uiso  0.0085(9)
O14 O-2  0.039(2)  0.834(2)  0.2582(15)  1.000 8 g Uiso  0.0085(9)
O15 O-2  0.054(2)  0.853(2)  0.4270(13)  1.000 8 g Uiso  0.0085(9)
O'c O-2  0.0000  0.0000  0.0000  1.000 4 c Uiso  0.053(12)
O'1 O-2 -0.058(2)  0.238(2)  0.0202(16)  1.000 8 g Uiso  0.029(2)
O'2 O-2 -0.2144(19) -0.074(3) -0.0427(18)  1.000 8 g Uiso  0.029(2)
O'3 O-2  0.045(2)  0.159(2)  0.1309(17)  1.000 8 g Uiso  0.029(2)
O'4 O-2 -0.138(3) -0.090(2)  0.1040(16)  1.000 8 g Uiso  0.029(2)
O'5 O-2 -0.152(2)  0.077(2)  0.1351(15)  1.000 8 g Uiso  0.029(2)
O'6 O-2  0.215(2) -0.082(2)  0.1472(12)  1.000 8 g Uiso  0.029(2)
