# Supplementary material for: Fingerprinting Uranium Oxides with Electron Energy Loss Spectroscopy Supported by Theoretical Computations
Source: J Phys Chem A. 2026 Mar 4;130(11):2329–37. doi: 10.1021/acs.jpca.5c07789 (PMC13007028; doi:10.1021/acs.jpca.5c07789)
Supplement: Supplementary file 2 [file jp5c07789_si_002.zip › FDMNES_files/structures/kuo3.cif]

data_99547
_audit_creation_method	'Created with CONVERT.DLL (www.crystalimpact.com)'
_audit_creation_date	2017-02-10
_audit_update_record	2017-02-10
_database_code_ICSD	99547
loop_
_publ_author_name
'Van,'
'den,'
'Berghe,,'
'S.Leenaers,,'
'A.Ritter,,'
'C.,'

_publ_section_title
;
K1 O3 U1
;
_chemical_formula_sum	'K U O3'
_chemical_formula_structural	'K (U O3)'
_chemical_name_systematic
;
Potassium uranate(V)
;
_chemical_formula_weight	325.125
_refine_ls_R_factor_all	0.022
_cell_length_a	 4.2930(6)
_cell_length_b	 4.2930(6)
_cell_length_c	 4.2930(6)
_cell_angle_alpha	90.000
_cell_angle_beta	90.000
_cell_angle_gamma	90.000
_cell_volume	79.1(0)
_cell_formula_units_Z	1
_symmetry_int_tables_number	221
_symmetry_space_group_name_H-M	'P m -3 m'
_symmetry_space_group_name_Hall	'-P_4_2_3'

loop_
_symmetry_equiv_pos_site_id
_symmetry_equiv_pos_as_xyz
1 x,y,z
2 -y,x,z
3 -x,-y,z
4 y,-x,z
5 x,-z,y
6 x,-y,-z
7 x,z,-y
8 z,y,-x
9 -x,y,-z
10 -z,y,x
11 z,x,y
12 y,z,x
13 -y,-z,x
14 z,-x,-y
15 -y,z,-x
16 -z,-x,y
17 -z,x,-y
18 y,-z,-x
19 y,x,-z
20 -y,-x,-z
21 -x,z,y
22 -x,-z,-y
23 z,-y,x
24 -z,-y,-x
25 -x,-y,-z
26 y,-x,-z
27 x,y,-z
28 -y,x,-z
29 -x,z,-y
30 -x,y,z
31 -x,-z,y
32 -z,-y,x
33 x,-y,z
34 z,-y,-x
35 -z,-x,-y
36 -y,-z,-x
37 y,z,-x
38 -z,x,y
39 y,-z,x
40 z,x,-y
41 z,-x,y
42 -y,z,x
43 -y,-x,z
44 y,x,z
45 x,-z,-y
46 x,z,y
47 -z,y,-x
48 z,y,x

loop_
_atom_type_symbol
_atom_type_oxidation_number
_atom_type_radius_bond
K	?	?
U	?	?
O	?	?


loop_
_atom_site_label
_atom_site_type_symbol
_atom_site_fract_x
_atom_site_fract_y
_atom_site_fract_z
_atom_site_occupancy
_atom_site_symmetry_multiplicity
_atom_site_Wyckoff_symbol
_atom_site_attached_hydrogens
_atom_site_calc_flag
_atom_site_thermal_displace_type
_atom_site_u_iso_or_equiv
K1 K  0.5000  0.5000  0.5000  1.000 1 b ? d Uani ?
U1 U  0.0000  0.0000  0.0000  1.000 1 a ? d Uani ?
O1 O  0.5000  0.0000  0.0000  1.000 3 d ? d Uani ?


loop_
_atom_site_aniso_label
_atom_site_aniso_U_11
_atom_site_aniso_U_22
_atom_site_aniso_U_33
_atom_site_aniso_U_12
_atom_site_aniso_U_13
_atom_site_aniso_U_23
K1  0.0242(5)  0.0242(5)  0.0242(5)  0.00000  0.00000  0.00000
U1  0.0137(5)  0.0137(5)  0.0137(5)  0.00000  0.00000  0.00000
O1  0.0139(8)  0.0267(5)  0.0267(5)  0.00000  0.00000  0.00000
