# Supplementary material for: Fingerprinting Uranium Oxides with Electron Energy Loss Spectroscopy Supported by Theoretical Computations
Source: J Phys Chem A. 2026 Mar 4;130(11):2329–37. doi: 10.1021/acs.jpca.5c07789 (PMC13007028; doi:10.1021/acs.jpca.5c07789)
Supplement: Supplementary file 2 [file jp5c07789_si_002.zip › FDMNES_files/U_N_4_5_edge_inputs/u4o9_N_4_5_edge.inp]

Comment
  XANES U N4,5-edge U4O9 TDDFT

Filout
  u4o9_N_4_5_edge_out

Edge         ! Keyword preceding the threshold type
N45          ! Threshold (K, L1, L2, L3, M1, ... )

Excited      ! At the other edges, the absorbing atom is not excited

Quadrupole   ! Quadrupolar transitions calculation

Green        ! Use Multiple Scattering method (muffin-tin potential)

Density      ! Density of state; to get the partial projection of the density of states and their integral for the harmonics on the absorbing atom

Circular     ! To get the intensities (only for diffraction) corresponding to incoming
polarization right and left                                   

Spinorbit    ! Include spin-orbit coupling                               

Relativism   ! Relativistic calculation                                                                         

TDDFT        ! first mono-electronic (LSDA) calculation is performed, followed by the TDDFT cycle. Then a correction is performed making a mixing between the edges. Calculations use a local Kernel with its Coulomb and exchange-correlation parts.

SCF          ! Self-consistent calculation

SCF_smooth   ! Convergence difficult to achieve
 
R_self       ! Agregate radii for SCF                                    
7.00         ! Value of the radius for the SCF and/or Fermi energy evaluation
 
Delta_E_conv ! Convergence criteria for SCF Delta = Natom x Delta_E_conv                                   
0.1
                                   
Range        ! Energy range of calculation (eV)                   
-10 0.1 90   ! Emin, step, Emax                                           

Radius       ! Mandatory keyword preceding the radius of the cluster                                 
7.00         ! Value in Angstrom of the cluster radius                                         

Rpotmax         
 15.00       ! Radius of the cluster for superposition in Å

Full_atom    ! Keeping the potential identical only for the atoms equivalent by symmetry of the punctual group

Spgroup
I-43d        ! Space group                                  

Z_absorber   ! Absorbing atom number of the target in the 'Crystal' list
92                                                

Crystal      ! Crystal structure: periodic material                                    
21.80500 21.80500 21.80500  90.0  90.0  90.0  ! Mesh parameters: a, b, c (Å), α, β, γ (degrees)
92  0.00000    0.00000    0.00000             ! Atomic number, position
92  0.25320    0.00000    0.25000    
92  0.12500    0.12180    0.25000    
92  0.00300    0.00000    0.25000      
92  0.87500    0.00000    0.12200    
92 -0.00540    0.11960    0.36960    
92 -0.00160    0.12340    0.12660    
 8  0.96980    0.09480    0.25790    
 8  0.96980    0.00790    0.34480    
 8  0.88290    0.09480    0.34480    
 8  0.06250    0.06250    0.06250          
 8  0.18750    0.18750    0.18750         
 8  0.05850    0.18350    0.19150    
 8  0.06980    0.06390    0.18610    
 8  0.93890    0.06390    0.05520    
 8  0.93620    0.06120    0.44480    
 8  0.93890    0.19480    0.18610    
 8  0.93620    0.19480    0.31120    
 8  0.06980    0.06120    0.31120    
 8  0.93580    0.18580    0.43920    
 8  0.89100    0.01600    0.26600  

End
