# Supplementary material for: Fingerprinting Uranium Oxides with Electron Energy Loss Spectroscopy Supported by Theoretical Computations
Source: J Phys Chem A. 2026 Mar 4;130(11):2329–37. doi: 10.1021/acs.jpca.5c07789 (PMC13007028; doi:10.1021/acs.jpca.5c07789)
Supplement: Supplementary file 2 [file jp5c07789_si_002.zip › FDMNES_files/O_K_edge_inputs/u3o7_O_K_edge.inp]

Comment
  XANES O K-edge U3O7 SCF_exc

Filout
  u3o7_O_K_edge_out

Edge         ! Keyword preceding the threshold type
K            ! Threshold (K, L1, L2, L3, M1, ... )

Green        ! Use Multiple Scattering method (muffin-tin potential)

Density      ! Density of state; to get the partial projection of the density of states and their integral for the harmonics on the absorbing atom

Circular     ! To get the intensities (only for diffraction) corresponding to incoming
polarization right and left                                   

Spinorbit    ! Include spin-orbit coupling                               

Relativism   ! Relativistic calculation                                                                         

SCF_exc      ! Simulation with SCF in excited state

Screening    ! By default, it's one electron on the first non-full valence orbital of the absorber
0            ! With SCF_EXC one has to use keyword “Screening” with the value 0
 
R_self       ! Agregate radii for SCF                                    
7.00         ! Value of the radius for the SCF and/or Fermi energy evaluation
 
Delta_E_conv ! Convergence criteria for SCF Delta = Natom x Delta_E_conv                                   
0.5

Hubbard_z    ! Hubbard correction applied to the “localized valence orbitals” 
92 3.96      ! Atomic number and the Hubbard parameter value (U-J) of the corresponding chemical specie

Range        ! Energy range of calculation (eV)                   
-10 0.1 100  ! Emin, step, Emax                                           

Radius       ! Mandatory keyword preceding the radius of the cluster                                 
7.00         ! Value in Angstrom of the cluster radius                                 

Spgroup
P42/n:2      ! Space group                                  

Z_absorber   ! Absorbing atom number of the target in the 'Crystal' list
8                                                

Crystal      ! Crystal structure: periodic material                                    
12.00180 12.00180 16.62390  90.0  90.0  90.0 ! Mesh parameters: a, b, c (Å), α, β, γ (degrees)
92  0.50000    0.00000    0.00000            ! Atomic number, position
92  0.50850    0.01370    0.32680    
92  0.10290    0.19820    0.00290    
92  0.09810    0.19480    0.33370    
92  0.31070    0.59430   -0.00130    
92  0.30290    0.60240    0.32860    
92  0.59820    0.70090    0.34240    
92  0.71350    0.39150    0.33570    
92  0.25000    0.25000    0.12040    
 8  0.25000    0.25000    0.25000    
 8  0.75000    0.75000    0.07020    
 8  0.75000    0.75000    0.25000    
 8  0.25000    0.75000    0.06600    
 8  0.25000    0.75000    0.25700    
 8  0.25000    0.75000    0.41900    
 8 -0.06310    0.13220    0.26420    
 8 -0.07480    0.11860    0.44270    
 8  0.05300    0.36800    0.07840    
 8  0.04000    0.33600    0.24070    
 8 -0.05700    0.65400    0.09220    
 8 -0.06200    0.65100    0.23960    
 8  0.03900    0.83400    0.25820    
 8  0.05400    0.85300    0.42700    
 8  0.00000    0.00000    0.00000    
 8 -0.05800    0.23800    0.02020    
 8 -0.21440   -0.07400   -0.04270    
 8  0.04500    0.15900    0.13090    
 8 -0.13800   -0.09000    0.10400    
 8 -0.15200    0.07700    0.13510    
 8  0.21500   -0.08200    0.14720    

End
