# Supplementary material for: Fingerprinting Uranium Oxides with Electron Energy Loss Spectroscopy Supported by Theoretical Computations
Source: J Phys Chem A. 2026 Mar 4;130(11):2329–37. doi: 10.1021/acs.jpca.5c07789 (PMC13007028; doi:10.1021/acs.jpca.5c07789)
Supplement: Supplementary file 2 [file jp5c07789_si_002.zip › FDMNES_files/O_K_edge_inputs/fdmfile.txt]

! Input file for FDMNES
  1                             ! Number of input files
<oxide>_O_K_Edge.inp            ! Name of the input file
!<oxide>_O_K_Edge_conv.inp
