# Supplementary material for: Fingerprinting Uranium Oxides with Electron Energy Loss Spectroscopy Supported by Theoretical Computations
Source: J Phys Chem A. 2026 Mar 4;130(11):2329–37. doi: 10.1021/acs.jpca.5c07789 (PMC13007028; doi:10.1021/acs.jpca.5c07789)
Supplement: Supplementary file 2 [file jp5c07789_si_002.zip › FDMNES_files/O_K_edge_inputs/bauo4_O_K_edge.inp]

Comment
  XANES O K-edge BaUO4 SCF_exc

Filout
  bauo4_O_K_edge_out

Edge         ! Keyword preceding the threshold type
K            ! Threshold (K, L1, L2, L3, M1, ... )

Green        ! Use Multiple Scattering method (muffin-tin potential)

Density      ! Density of state; to get the partial projection of the density of states and their integral for the harmonics on the absorbing atom

Circular     ! To get the intensities (only for diffraction) corresponding to incoming
polarization right and left                                   

Spinorbit    ! Include spin-orbit coupling                               

Relativism   ! Relativistic calculation                                                                         

SCF_exc      ! Simulation with SCF in excited state 

Screening    ! By default, it's one electron on the first non-full valence orbital of the absorber
0            ! With SCF_EXC one has to use keyword “Screening” with the value 0
 
R_self       ! Agregate radii for SCF                                    
7.00         ! Value of the radius for the SCF and/or Fermi energy evaluation
 
Delta_E_conv ! Convergence criteria for SCF Delta = Natom x Delta_E_conv                                   
0.5

Hubbard_z    ! Hubbard correction applied to the “localized valence orbitals” 
92 3.96      ! Atomic number and the Hubbard parameter value (U-J) of the corresponding chemical specie

Range        ! Energy range of calculation (eV)                   
-10 0.1 100  ! Emin, step, Emax                                           

Radius       ! Mandatory keyword preceding the radius of the cluster                                 
7.00         ! Value in Angstrom of the cluster radius                                 

Spgroup
Pbcm         ! Space group                                  

Z_absorber   ! Absorbing atom number of the target in the 'Crystal' list
8                                                

Crystal      ! Crystal structure: periodic material                                  
5.74400  8.13600  8.23700   90.0  90.0  90.0 ! Mesh parameters: a, b, c (Å), α, β, γ (degrees)  
92  0.00000    0.00000    0.00000            ! Atomic number, position
56  0.47650    0.19820    0.25000   
 8  0.29240   -0.07420    0.06780   
 8  0.15590    0.25000    0.00000   
 8 -0.12770    0.02540    0.25000 

End
